# Supplementary material for: Elevated NLRP3 Inflammasome Activation Is Associated with Motor Neuron Degeneration in ALS
Source: Cells. 2024 Jun 7;13(12):995. doi: 10.3390/cells13120995 (PMC11202041; doi:10.3390/cells13120995)
Supplement: Supplementary file 1 [file cells-13-00995-s001.zip]

Archive with 1 entries (1 files):
- cells-2991519-supplementary.pdf
